# Supplementary material for: Development of a Molecular Marker Based on the Mitochondrial Genome for Detection of Cyclospora cayetanensis in Food and Water Samples
Source: Microorganisms. 2022 Aug 31;10(9):1762. doi: 10.3390/microorganisms10091762 (PMC9504131; doi:10.3390/microorganisms10091762)
Supplement: Supplementary file 1 [file microorganisms-10-01762-s001.zip]

Archive with 4 entries (4 files):
- Supplementary file S1.pdf
- Supplementary file S2.pdf
- Supplementary file S3.pdf
- Supplementary file S4.pdf
